# Supplementary material for: Extracellular-Vesicle-Associated UBE2NL and HIST2H3PS2 Promote Tumor Aggressiveness and Metastasis in Gynecologic Cancer
Source: Int J Mol Sci. 2025 May 18;26(10):4833. doi: 10.3390/ijms26104833 (PMC12112672; doi:10.3390/ijms26104833)
Supplement: Supplementary file 1 [file ijms-26-04833-s001.zip]

Archive with 2 entries (2 files):
- Supplemental File S1.pdf
- Supplemental Table S1.xlsx
